# Supplementary material for: The Differential Redox Resilience of Alvelestat and Sivelestat: A Mechanistic Hypothesis for Inhibitor Performance Under Oxidative Stress
Source: Molecules. 2026 Apr 28;31(9):1454. doi: 10.3390/molecules31091454 (PMC13165411; doi:10.3390/molecules31091454)
Supplement: Supplementary file 1 [file molecules-31-01454-s001.zip]

Archive with 6 entries (5 files):
- Supplementary Materials.pdf
- Video SM/
- Video SM/Video S1 Md Hne Wt Alv(1).mp4
- Video SM/Video S2 Md Hne Wt Siv.mp4
- Video SM/Video S3 Md Hne Ox2 Alv.mp4
- Video SM/Video S4 Md Hne Ox2 Siv.mp4
